# Supplementary material for: Cadmium uptake and partitioning in durum wheat during grain filling
Source: BMC Plant Biol. 2013 Jul 16;13:103. doi: 10.1186/1471-2229-13-103 (PMC3726410; doi:10.1186/1471-2229-13-103)
Supplement: Additional file 2 — Mini-website showing Cd, Cu, Fe, Mn, and Zn accumulation in low- and high-Cd near-isogenic lines of durum wheat during grain filling. [file 1471-2229-13-103-S2.zip]

Archive with 115 entries (111 files):
- cd_anim.html
- cd_map.html
- cu_anim.html
- cu_map.html
- favicon.ico
- fe_anim.html
- fe_map.html
- flash/
- flash/0201_cbns.flv
- flash/0201_cbns.mp4
- flash/0201_cbns.webm
- flash/0201_cbns.xml
- flash/plant_14dpa.flv
- flash/plant_14dpa.mp4
- flash/plant_14dpa.webm
- flash/plant_14dpa.xml
- flash/player_flv_maxi.swf
- flash/start_0201_cbns.jpg
- flash/start_plant_14dpa.jpg
- images/
- images/cd_0_42_575.gif
- images/cd_flag.png
- images/cd_grain.png
- images/cd_leaves23.png
- images/cd_lowerleaves.png
- images/cd_lowerstems.png
- images/cd_peduncle.png
- images/cd_rachis.png
- images/cd_roots.png
- images/cd_shoots.png
- images/cd_spikelets.png
- images/cd_stems23.png
- images/cd_tillers.png
- images/cd_wholeplant.png
- images/cu_0_42_575.gif
- images/cu_flag.png
- images/cu_grain.png
- images/cu_leaves23.png
- images/cu_lowerleaves.png
- images/cu_lowerstems.png
- images/cu_peduncle.png
- images/cu_rachis.png
- images/cu_roots.png
- images/cu_shoots.png
- images/cu_spikelets.png
- images/cu_stems23.png
- images/cu_tillers.png
- images/cu_wholeplant.png
- images/fe_0_42_575.gif
- images/fe_flag.png
- images/fe_grain.png
- images/fe_leaves23.png
- images/fe_lowerleaves.png
- images/fe_lowerstems.png
- images/fe_peduncle.png
- images/fe_rachis.png
- images/fe_roots.png
- images/fe_shoots.png
- images/fe_spikelets.png
- images/fe_stems23.png
- images/fe_tillers.png
- images/fe_wholeplant.png
- images/filler.png
- images/im_tissues.png
- images/im_tissues_02.png
- images/im_tissues_03.png
- images/im_tissues_04.png
- images/im_tissues_05.png
- images/im_tissues_06.png
- images/im_tissues_07.png
- images/im_tissues_08.png
- images/im_tissues_09.png
- images/im_tissues_10.png
- images/im_tissues_11.png
- images/im_tissues_12.png
- images/im_tissues_13.png
- images/im_tissues_14.png
- images/mn_0_42_575.gif
- images/mn_flag.png
- images/mn_grain.png
- images/mn_leaves23.png
- images/mn_lowerleaves.png
- images/mn_lowerstems.png
- images/mn_peduncle.png
- images/mn_rachis.png
- images/mn_roots.png
- images/mn_shoots.png
- images/mn_spikelets.png
- images/mn_stems23.png
- images/mn_tillers.png
- images/mn_wholeplant.png
- images/zn_0_42_575.gif
- images/zn_flag.png
- images/zn_grain.png
- images/zn_leaves23.png
- images/zn_lowerleaves.png
- images/zn_lowerstems.png
- images/zn_peduncle.png
- images/zn_rachis.png
- images/zn_roots.png
- images/zn_shoots.png
- images/zn_spikelets.png
- images/zn_stems23.png
- images/zn_tillers.png
- images/zn_wholeplant.png
- index.html
- jscripts/
- jscripts/cd_scripts.js
- jscripts/swfobject.js
- mn_anim.html
- mn_map.html
- styles/
- styles/cdpub.css
- zn_anim.html
- zn_map.html
