# Supplementary material for: Cadmium uptake and partitioning in durum wheat during grain filling
Source: BMC Plant Biol. 2013 Jul 16;13:103. doi: 10.1186/1471-2229-13-103 (PMC3726410; doi:10.1186/1471-2229-13-103)
Supplement: Additional file 2 — Mini-website showing Cd, Cu, Fe, Mn, and Zn accumulation in low- and high-Cd near-isogenic lines of durum wheat during grain filling. [file 1471-2229-13-103-S2.zip › flash/0201_cbns.xml]

<?xml version="1.0" encoding="UTF-8"?>
<config>
	<param name="flv" value="0201_cbns.flv" />
	<param name="width" value="320" />
	<param name="height" value="240" />
	<param name="autoplay" value="0" />
	<param name="autoload" value="1" />
	<param name="buffer" value="5" />
	<param name="buffermessage" value="" />
	<param name="buffercolor" value="ffffff" />
	<param name="bufferbgcolor" value="464646" />
	<param name="buffershowbg" value="0" />
	<param name="title" value="Time-course of durum wheat growth" />
	<param name="titlesize" value="20" />
	<param name="titlecolor" value="ffffff" />
	<param name="margin" value="0" />
	<param name="srt" value="0" />
	<param name="srtcolor" value="ffffff" />
	<param name="srtbgcolor" value="464646" />
	<param name="srtsize" value="11" />
	<param name="showstop" value="1" />
	<param name="showvolume" value="0" />
	<param name="showtime" value="0" />
	<param name="showplayer" value="autohide" />
	<param name="showloading" value="autohide" />
	<param name="showfullscreen" value="0" />
	<param name="showswitchsubtitles" value="0" />
	<param name="showmouse" value="always" />
	<param name="loop" value="0" />
	<param name="startimage" value="flash/start_0201_cbns.jpg" />
	<param name="playercolor" value="464646" />
	<param name="loadingcolor" value="999898" />
	<param name="bgcolor" value="464646" />
	<param name="bgcolor1" value="565656" />
	<param name="bgcolor2" value="464646" />
	<param name="buttoncolor" value="ffffff" />
	<param name="buttonovercolor" value="dddcdc" />
	<param name="slidercolor1" value="ffffff" />
	<param name="slidercolor2" value="bbbbbb" />
	<param name="sliderovercolor" value="dddcdc" />
	<param name="loadonstop" value="0" />
	<param name="onclick" value="playpause" />
	<param name="onclicktarget" value="_blank" />
	<param name="ondoubleclick" value="fullscreen" />
	<param name="ondoubleclicktarget" value="_blank" />
	<param name="playertimeout" value="500" />
	<param name="videobgcolor" value="000000" />
	<param name="volume" value="100" />
	<param name="shortcut" value="1" />
	<param name="playeralpha" value="50" />
	<param name="srturl" value="video.srt" />
	<param name="top1" value="0" />
	<param name="showiconplay" value="1" />
	<param name="iconplaycolor" value="ffffff" />
	<param name="iconplaybgcolor" value="464646" />
	<param name="iconplaybgalpha" value="33" />
	<param name="showtitleandstartimage" value="0" />
</config>
