# Supplementary material for: Cadmium uptake and partitioning in durum wheat during grain filling
Source: BMC Plant Biol. 2013 Jul 16;13:103. doi: 10.1186/1471-2229-13-103 (PMC3726410; doi:10.1186/1471-2229-13-103)
Supplement: Additional file 2 — Mini-website showing Cd, Cu, Fe, Mn, and Zn accumulation in low- and high-Cd near-isogenic lines of durum wheat during grain filling. [file 1471-2229-13-103-S2.zip › jscripts/cd_scripts.js]

function newImage(arg) {
	if (document.images) {
		rslt = new Image();
		rslt.src = arg;
		return rslt;
	}
}

var preloadFlag = false;
function preloadIM() {
	if (document.images) {
		im_tissues010 = newImage("images/im_tissues_10.png");
		im_tissues011 = newImage("images/im_tissues_11.png");
		im_tissues012 = newImage("images/im_tissues_12.png");
		im_tissues013 = newImage("images/im_tissues_13.png");
		im_tissues014 = newImage("images/im_tissues_14.png");
		im_tissues009 = newImage("images/im_tissues_09.png");
		im_tissues008 = newImage("images/im_tissues_08.png");
		im_tissues007 = newImage("images/im_tissues_07.png");
		im_tissues003 = newImage("images/im_tissues_03.png");
		im_tissues002 = newImage("images/im_tissues_02.png");
		im_tissues005 = newImage("images/im_tissues_05.png");
		im_tissues004 = newImage("images/im_tissues_04.png");
		im_tissues006 = newImage("images/im_tissues_06.png");
	}
}

function preloadCd() {
	if (document.images) {
		grain = newImage("images/cd_grain.png");
		spikelets = newImage("images/cd_spikelets.png");
		rachis = newImage("images/cd_rachis.png");
		peduncle = newImage("images/cd_peduncle.png");
		flag = newImage("images/cd_flag.png");
		wholeplant = newImage("images/cd_wholeplant.png");
		shoots = newImage("images/cd_shoots.png");
		roots = newImage("images/cd_roots.png");
		leaves23 = newImage("images/cd_leaves23.png");
		stems23 = newImage("images/cd_stems23.png");
		lowerleaves = newImage("images/cd_lowerleaves.png");
		lowerstems = newImage("images/cd_lowerstems.png");
		tillers = newImage("images/cd_tillers.png");
		preloadFlag = true;
	}
}

function preloadCu() {
	if (document.images) {
		grain = newImage("images/cu_grain.png");
		spikelets = newImage("images/cu_spikelets.png");
		rachis = newImage("images/cu_rachis.png");
		peduncle = newImage("images/cu_peduncle.png");
		flag = newImage("images/cu_flag.png");
		wholeplant = newImage("images/cu_wholeplant.png");
		shoots = newImage("images/cu_shoots.png");
		roots = newImage("images/cu_roots.png");
		leaves23 = newImage("images/cu_leaves23.png");
		stems23 = newImage("images/cu_stems23.png");
		lowerleaves = newImage("images/cu_lowerleaves.png");
		lowerstems = newImage("images/cu_lowerstems.png");
		tillers = newImage("images/cu_tillers.png");
		preloadFlag = true;
	}
}

function preloadFe() {
	if (document.images) {
		grain = newImage("images/fe_grain.png");
		spikelets = newImage("images/fe_spikelets.png");
		rachis = newImage("images/fe_rachis.png");
		peduncle = newImage("images/fe_peduncle.png");
		flag = newImage("images/fe_flag.png");
		wholeplant = newImage("images/fe_wholeplant.png");
		shoots = newImage("images/fe_shoots.png");
		roots = newImage("images/fe_roots.png");
		leaves23 = newImage("images/fe_leaves23.png");
		stems23 = newImage("images/fe_stems23.png");
		lowerleaves = newImage("images/fe_lowerleaves.png");
		lowerstems = newImage("images/fe_lowerstems.png");
		tillers = newImage("images/fe_tillers.png");
		preloadFlag = true;
	}
}

function preloadMn() {
	if (document.images) {
		grain = newImage("images/mn_grain.png");
		spikelets = newImage("images/mn_spikelets.png");
		rachis = newImage("images/mn_rachis.png");
		peduncle = newImage("images/mn_peduncle.png");
		flag = newImage("images/mn_flag.png");
		wholeplant = newImage("images/mn_wholeplant.png");
		shoots = newImage("images/mn_shoots.png");
		roots = newImage("images/mn_roots.png");
		leaves23 = newImage("images/mn_leaves23.png");
		stems23 = newImage("images/mn_stems23.png");
		lowerleaves = newImage("images/mn_lowerleaves.png");
		lowerstems = newImage("images/mn_lowerstems.png");
		tillers = newImage("images/mn_tillers.png");
		preloadFlag = true;
	}
}

function preloadZn() {
	if (document.images) {
		grain = newImage("images/zn_grain.png");
		spikelets = newImage("images/zn_spikelets.png");
		rachis = newImage("images/zn_rachis.png");
		peduncle = newImage("images/zn_peduncle.png");
		flag = newImage("images/zn_flag.png");
		wholeplant = newImage("images/zn_wholeplant.png");
		shoots = newImage("images/zn_shoots.png");
		roots = newImage("images/zn_roots.png");
		leaves23 = newImage("images/zn_leaves23.png");
		stems23 = newImage("images/zn_stems23.png");
		lowerleaves = newImage("images/zn_lowerleaves.png");
		lowerstems = newImage("images/zn_lowerstems.png");
		tillers = newImage("images/zn_tillers.png");
		preloadFlag = true;
	}
}

function changeImages(image_id, newimg){
	if (document.images && (preloadFlag == true)) {
		document.getElementById(image_id).src = newimg;
		}
}

function swapImage(picimage) {
	eval("document.getElementById('picture').src = " + picimage + ".src");
}

function show_figures(show1,not1) {
 document.getElementById(not1).style.display = 'none';
 document.getElementById(show1).style.display = 'inline';
}
