# Supplementary material for: Cadmium uptake and partitioning in durum wheat during grain filling
Source: BMC Plant Biol. 2013 Jul 16;13:103. doi: 10.1186/1471-2229-13-103 (PMC3726410; doi:10.1186/1471-2229-13-103)
Supplement: Additional file 2 — Mini-website showing Cd, Cu, Fe, Mn, and Zn accumulation in low- and high-Cd near-isogenic lines of durum wheat during grain filling. [file 1471-2229-13-103-S2.zip › styles/cdpub.css]

/* Body */
* {margin:0; padding:0;}

body {
	background-color: #FAFAFA;
	color:#333;
	font-family: Verdana, Geneva, Arial, Helvetica, sans-serif;
	font-size: 0.9em;
	line-height: 1.25em;
	text-align:center;
}

#container {
	margin: 0 auto;
	width: 980px;
	border-left: 1px solid #DDD;
	border-right: 1px solid #DDD;
	text-align: left;
	background-color: #F5F5F5;
	box-shadow: -3px 2px 3px rgba(221,221,221,0.3), 3px 2px 3px rgba(221,221,221,0.3);
}

/* Header */
#header {margin:0; padding: 1em 1.5em; text-align: left;}
#header h1 {color:#222;font-size:1.5em; margin: 0 0 0.5em; padding:0; line-height: normal;}
#header h2, #header p {margin: 0 0 0.5em 0; font-size:1.25em; padding:0; line-height: normal;}
#header a {border-bottom: 1px dotted #467AA7; text-decoration: none;}
#header a:hover {border-bottom: 1px solid #222; text-decoration: none;}

/* Navigation: tabs, sub-sections */
#menu {clear:both; margin:0; padding:0; text-align:left; bottom: -1px; position: relative;}
#menu ul {padding:0 1.5em;}
#menu ul li {list-style:none; float:left; margin: 0 8px 0 0;}
#menu ul li a, #menu ul li span {
	width:7em; text-align: center;
	display:block; white-space: nowrap;
	color: #627AAD; background-color: #DDD;
	border: 1px solid #DDD; border-bottom:none;
	padding: 5px 1em 5px 1em;
	text-decoration: none; font-weight: bold;
	border-radius: 5px 5px 0px 0px;
	box-shadow: -2px -1px 2px rgba(221,221,221,0.3), 2px -1px 2px rgba(221,221,221,0.3);
	transition: background-color 0.2s linear;
	-webkit-transition: background-color 0.2s linear;
	-moz-transition: background-color 0.2s linear;
}
#menu ul li a:hover {
	background-color:#627AAD; color:#FFF;
	border:1px solid #627AAD;
	padding: 5px 1em 5px 1em; border-bottom:none;
	box-shadow: -2px -1px 2px rgba(221,221,221,0.3), 2px -1px 2px rgba(221,221,221,0.3); 
}
#menu ul li.current_page_item a {
	background-color:#FFF; color:#222;
	padding: 5px 1em 5px 1em;
	border:1px solid #DDD; border-bottom:none;
	box-shadow: -2px -1px 2px rgba(221,221,221,0.3), 2px -1px 2px rgba(221,221,221,0.3); 
}

#subsecnav {
	background-color:#FFF;
	clear:both; margin: 0;
	border-top:1px solid #DDD;
	text-transform: capitalize;
	white-space:nowrap;
	font-size: 1em;
	padding-bottom:0.5em;
	box-shadow: 0px -3px 3px rgba(221,221,221,0.3);
}
#subsecnav a {font-weight: bold; text-decoration:none; padding: 0 1em; border-right: 1px dotted #EEE; border-left: 1px dotted #FFF;}
#subsecnav a:hover {text-decoration: underline;}
#subsecnav a:last-child {border:none;}
#subsecnav a.current {color: #222; text-decoration:none;}
#subsecnav a.current:hover {color: #222; text-decoration:none; border-bottom:none;}
.subsecnavwrap {background-color:#FFF; margin: 0 1.5em; padding: 0.5em 0; border-bottom: 1px dotted #EEE;}

/* Content */
#main {
	clear:both;
	background-color:#FFF;
	padding: 1.5em 1.5em;
	margin:0;
	min-height: 450px;
	border-bottom: 1px solid #DDD;
}
#main h2 {font-size:1.5em; clear:left; text-transform: capitalize;}
#main h3 {font-size:1.25em;}
#main p {margin: 0 0 0.75em; text-align: justify;}
#main ul, #main ol {margin: 0 0 0.5em 2em; padding: 0 0 0 0.5em;}
#main ul li, #main ol li {margin: 0 0 0.2em;}
#main ul ul, #main ol ol {margin: 0.25em 0 0.25em 1em;}

/* Headings */
h2, h3 {margin: 0 0 0.5em; color:#222; font-weight:normal;}

/* Footer */
#footer {clear:both; color: #666; background-color:#F5F5F5; margin:0 auto; padding: 1em 1.5em; border-bottom:1px solid #DDD;}
#footer p {margin: 0 0 0.5em; padding: 0; font-size:0.85em;}

/* Tags */
img {border: 0 none; margin: 0;}
sup {font-size: 0.75em; vertical-align: super;}
sub {font-size: 0.75em; vertical-align: sub;}
p.note {background-color:#F5F5F5; border:1px solid #DDD; color:#333; padding: 0.5em 1em; border-radius: 5px; box-shadow: 3px 3px 5px rgba(204,204,204,0.3);}

/* Links */
a{color:#467AA7;}
a:hover{color:#222;}
#main a, #footer a {border-bottom: 1px dotted #467AA7; text-decoration: none;}
#main a:hover, #footer a:hover {border-bottom: 1px solid #222; text-decoration: none;}
a img {border:0;}

/* Table */
#linktable {
	display: table; 
	margin: 1.25em; text-align: left;
	font-weight: bold; color:#222; 
	border-top: 1px dotted #DDD;
	border-collapse: collapse;
	}
.row {display: table-row; border-bottom: 1px dotted #DDD;}
.cell {display: table-cell; padding: 0.5em 1.1em 0.5em 1.1em;}
.row:hover {color: #627AAD; background: #F5F5F5;}

/* Various classes */
.clear {visibility:hidden; clear:both;}
.hide {display:none;}
.bluebold {color: Blue; font-weight: bold;}
.redbold {color: Red; font-weight: bold;}
.bold {font-weight: bold;}
.imagemap {float: left; width: 280px; margin-top: 1em;}
.center {margin-left:auto; margin-right:auto; width: 575px; padding: 0 0 1em 0;}
.movieright {float: right; width: 45%;}
.movieleft {float: left; width: 45%;}
.movie_caption p {margin:0; padding: 1em 0 !important; text-align: justify !important;}

#figure_caption {width: 575px; float: left;}
#figure_caption p {margin:0; padding: 1em 0.5em 0;}
#durum_plant, #time_course {width: 320px; box-shadow: 3px 3px 5px #DDD;}
#intro_notes {width: 575px; float: left;}
